# Supplementary material for: Optimising outputs from a validated online instrument to measure health-related quality of life (HRQL) in dogs
Source: PLoS One. 2019 Sep 18;14(9):e0221869. doi: 10.1371/journal.pone.0221869 (PMC6750605; doi:10.1371/journal.pone.0221869)
Supplement: S1 File — (CSV) [file pone.0221869.s001.csv]

	Health	EE	HC	AC	CR
1	Sick	1.571111111	4.375714286	3.653333333	2.493333333
2	Sick	1.901111111	5.057142857	4.275	2.42
3	Healthy	3.835555556	5.194285714	5.186666667	3.506666667
4	Sick	1.896666667	4.582857143	4.111666667	2.666666667
5	Sick	3.861111111	5.895714286	4.668333333	3.26
6	Sick	1.243333333	3.672857143	3.215	3.203333333
7	Sick	3.057777778	6	5.49	3.216666667
8	Sick	1.926666667	5.312857143	4.821666667	3.55
9	Sick	2.531111111	5.171428571	3.995	2.913333333
10	Sick	2.127777778	4.125714286	3.143333333	3.42
11	Sick	3.63	5.692857143	4.09	0.983333333
12	Sick	2.984444444	5.437142857	4.946666667	3.086666667
13	Sick	2.202222222	4.784285714	3.795	2.26
14	Sick	3.462222222	5.431428571	4.613333333	1.346666667
15	Sick	2.702222222	5.175714286	3.99	4.086666667
16	Sick	2.462222222	4.317142857	3.423333333	2.55
17	Sick	4.066666667	6	5.47	2.103333333
18	Sick	2.617777778	4.54	3.948333333	3.376666667
19	Sick	2.952222222	4.662857143	3.153333333	3.74
20	Sick	3.711111111	5.725714286	4.56	3.796666667
21	Sick	3.382222222	5.51	5.481666667	3.796666667
22	Sick	3.054444444	5.087142857	5.461666667	3.013333333
23	Sick	3.32	5.83	4.835	2.433333333
24	Sick	1.457777778	4.241428571	4.56	2.783333333
25	Sick	3.124444444	5.44	3.643333333	3.623333333
26	Sick	2.893333333	5.541428571	3.178333333	3.043333333
27	Sick	3.142222222	5.814285714	5.165	3.55
28	Sick	1.923333333	5.07	5.225	3.913333333
29	Sick	2.865555556	6	5.095	3.013333333
30	Sick	2.967777778	5.182857143	4.473333333	2.913333333
31	Sick	2.891111111	6	5.411666667	4.086666667
32	Sick	3.981111111	6	5.685	3.84
33	Sick	2.673333333	4.934285714	3.616666667	2.666666667
34	Sick	1.532222222	4.51	3.508333333	2.246666667
35	Sick	1.936666667	3.97	3.103333333	1.883333333
36	Sick	1.752222222	4.957142857	4.525	3.493333333
37	Sick	2.06	3.465714286	3.311666667	2.52
38	Sick	2.615555556	5.14	5.496666667	2.433333333
39	Sick	3.277777778	5.344285714	3.888333333	1.723333333
40	Sick	3.424444444	5.594285714	4.853333333	3.333333333
41	Healthy	4.153333333	6	6	4.26
42	Healthy	3.771111111	5.721428571	5.901666667	3.143333333
43	Healthy	4.153333333	6	6	3.723333333
44	Healthy	2.967777778	5.228571429	5.803333333	4.26
45	Healthy	2.114444444	4.564285714	4.443333333	2.84
46	Healthy	3.597777778	6	5.28	3.26
47	Healthy	3.461111111	5.821428571	5.628333333	3.97
48	Healthy	4.153333333	6	6	3.143333333
49	Healthy	3.907777778	5.922857143	5.911666667	1.65
50	Healthy	4.153333333	6	6	1.286666667
51	Healthy	3.932222222	6	5.901666667	2.65
52	Healthy	3.183333333	6	5.676666667	3.97
53	Healthy	3.355555556	5.49	5.461666667	2.143333333
54	Healthy	3.886666667	6	5.481666667	4.26
55	Healthy	4.093333333	5.272857143	5.281666667	3.68
56	Healthy	4.153333333	5.897142857	6	3.433333333
57	Healthy	1.455555556	4.874285714	3.82	3.666666667
58	Healthy	3.221111111	5.334285714	5.715	3.84
59	Healthy	3.685555556	5.895714286	5.775	4.26
60	Healthy	3.96	6	6	2.403333333
61	Sick	3.24	5.265714286	5.716666667	3.913333333
62	Sick	1.43	3.5	4.124	2.406666667
63	Sick	3.566666667	5.791428571	6	4.26
64	Sick	1.192222222	3.868571429	2.856666667	1.753333333
65	Sick	2.774444444	5.64	5.43	3.913333333
66	Sick	2.827777778	5.814285714	5.705	4.013333333
67	Sick	3.793333333	6	5.41	4.26
68	Sick	1.97	4.772857143	5.391666667	3.55
69	Sick	0.776666667	3.582857143	3.96	0.883333333
70	Sick	2.883333333	5.895714286	5.11	4.086666667
71	Sick	2.753333333	5.22	5	3.666666667
72	Sick	1.327777778	4.011428571	4.033333333	2.883333333
73	Sick	1.284444444	5.235	5.066666667	3.796666667
74	Sick	2.427777778	5.511428571	4.375	3
75	Sick	2.654444444	3.7	3.641666667	2.956666667
76	Sick	3.314444444	5.33	5.361666667	3.55
77	Sick	3.736666667	5.505714286	5.481666667	2.723333333
78	Sick	3.484444444	5.434285714	5.52	3.84
79	Sick	4.153333333	6	6	4.26
80	Sick	0.535555556	3.887142857	3.643333333	2.783333333
81	Sick	2.662222222	5.177142857	4.466666667	2.81
82	Sick	2.544444444	5.434285714	4.626666667	2.42
83	Sick	2.781111111	5.27	5.43	3.376666667
84	Sick	4.153333333	6	6	4.26
85	Sick	3.115555556	5.65	5.383333333	4.086666667
86	Sick	1.552222222	4.744285714	4.01	2.42
87	Sick	3.031111111	5.321428571	4.136666667	2.476666667
88	Sick	2.144444444	5.645714286	4.945	3.766666667
89	Sick	1.591111111	5.141428571	3.795	2.246666667
90	Sick	2.025555556	5.15	3.458333333	2.493333333
91	Sick	2.314444444	4.207142857	3.166666667	2.666666667
92	Sick	2.123333333	5.24	3.506666667	2.203333333
93	Sick	1.071111111	5.304285714	3.296666667	2.493333333
94	Sick	3.823333333	6	5.618333333	3.666666667
95	Sick	1.211111111	4.597142857	3.43	3.32
96	Sick	2.561111111	5.912857143	4.795	3.13
97	Sick	2.31	4.597142857	3.353333333	2.203333333
98	Sick	2.503333333	4.26	2.881666667	2.03
99	Sick	2.823333333	5.712857143	5.116666667	2.97
100	Sick	1.936666667	4.567142857	3.496666667	2.956666667
101	Sick	2.838888889	5.687142857	3.675	3.666666667
102	Sick	2.025555556	5.347142857	5.186666667	3.013333333
103	Sick	2.043333333	5.421428571	4.783333333	2.42
104	Sick	1.587777778	4.465714286	3.001666667	2.246666667
105	Sick	2.031111111	5.295714286	3.496666667	3.493333333
106	Sick	2.292222222	4.998571429	3.956666667	3.13
107	Sick	1.947777778	5.712857143	3.261666667	3.566666667
108	Sick	1.084444444	3.917142857	2.106666667	1.073333333
109	Sick	1.43	5.054285714	3.958333333	2.753333333
110	Sick	2.814444444	6	4.591666667	3.26
111	Sick	1.784444444	4.984285714	2.79	2.493333333
112	Sick	2.488888889	5.544285714	4.055	2.956666667
113	Sick	3.137777778	5.82	4.155	2.303333333
114	Sick	1.054444444	4.031428571	3.201666667	2.246666667
115	Sick	1.952222222	5.205714286	3.81	2.13
116	Sick	2.226666667	5.6	3.96	2.666666667
117	Sick	1.946666667	4.595714286	4.025	3.13
118	Sick	2.288888889	4.804285714	4.115	2.913333333
119	Sick	2.201111111	5.274285714	4.381666667	3.666666667
120	Sick	1.786666667	4.335714286	3.021666667	3.84
121	Sick	1.236666667	3.714285714	2.86	2.856666667
122	Sick	1.777777778	4.794285714	3.275	2.246666667
123	Sick	1.638888889	4.708571429	4.028333333	2.346666667
124	Sick	1.783333333	4.084285714	3.008333333	2.246666667
125	Sick	3.39	4.738571429	4.506666667	3.84
126	Sick	2.154444444	5.167142857	3.993333333	2.476666667
127	Sick	3.143333333	5.634285714	4.431666667	3.203333333
128	Sick	3.568888889	6	5	3.086666667
129	Sick	1.945555556	4.405714286	4.035	2.42
130	Sick	2.084444444	4.57	3.968333333	2.71
131	Sick	2.191111111	4.701428571	3.85	3.203333333
132	Sick	2.814444444	5.582857143	3.751666667	2.303333333
133	Sick	1.852222222	3.621428571	3.351666667	1.956666667
134	Sick	1.66	5.037142857	4.39	1.593333333
135	Sick	2.071111111	5.164285714	3.831666667	2.84
136	Sick	2.577777778	5.532857143	4.006666667	1.956666667
137	Sick	2.571111111	5.257142857	3.818333333	3.13
138	Sick	2.632222222	5.408571429	3.568333333	2.956666667
139	Sick	3.916666667	5.708571429	5.5	4.26
140	Sick	3.18	5.434285714	5.263333333	3.55
141	Sick	1.758888889	4.984285714	4.546666667	4.086666667
142	Sick	3.001111111	5.895714286	3.035	3.566666667
143	Sick	2.946666667	5.351428571	4.265	2.623333333
144	Sick	2.223333333	4.491428571	4.028333333	2.013333333
145	Sick	2.042222222	4.955714286	4.068333333	2.13
146	Sick	3.008888889	4.431428571	3.941666667	1.956666667
147	Sick	1.398888889	4.251428571	3.79	2.666666667
148	Sick	1.354444444	3.812857143	3.616666667	2.956666667
149	Sick	3.256666667	4.737142857	3.305	2.666666667
150	Sick	1.862222222	3.774285714	2.326666667	3.42
151	Sick	3.161111111	5.635714286	5.871666667	4.26
152	Sick	2.654444444	4.981428571	3.9	2.87
153	Sick	2.366666667	5.317142857	5.221666667	4.26
154	Sick	2.262222222	5.2	2.331666667	2.856666667
155	Sick	3.083333333	5.907142857	4.955	4.26
156	Sick	2.27	4.511428571	3.563333333	3.55
157	Sick	3.237777778	5.687142857	4.256666667	3.303333333
158	Sick	1.713333333	4.694285714	2.783333333	2.216666667
159	Sick	1.923333333	4.367142857	3.058333333	2.666666667
160	Sick	2.162222222	4.257142857	5.166666667	3.26
161	Sick	2.136666667	4.655714286	2.996666667	3.246666667
162	Sick	2.098888889	4.795714286	3.741666667	1.956666667
163	Sick	2.773333333	5.214285714	4.331666667	2.68
164	Sick	2.49	5.224285714	5.705	4.26
165	Sick	1.504444444	5.461428571	3.133333333	2.29
166	Sick	3.286666667	5.328571429	4.08	2.68
167	Sick	2.067777778	5.088571429	3.195	0.883333333
168	Sick	1.802222222	3.395714286	2.065	2.48
169	Sick	2.033333333	5.412857143	3.24	3.74
170	Sick	2.415555556	4.164285714	4.038333333	3.376666667
171	Sick	2.158888889	5.564285714	5.615	3.55
172	Sick	2.126666667	3.751428571	3.436666667	1.71
173	Sick	1.544444444	3.978571429	3.985	1.956666667
174	Sick	1.893333333	3.511428571	2.541666667	2.043333333
175	Sick	1.874444444	3.471428571	2.943333333	2.753333333
176	Sick	1.987777778	3.537142857	2.746666667	3.32
177	Sick	2.91	5.61	4.028333333	2.333333333
178	Sick	2.08	3.585714286	2.828333333	3.203333333
179	Sick	1.883333333	3.765714286	2.373333333	0.666666667
180	Sick	2.42	5.221428571	3.235	3.52
181	Sick	3.713333333	6	5.035	1.113333333
182	Sick	1.42	3.521428571	3.145	2.653333333
183	Sick	2.831111111	5.34	4.985	2.97
184	Sick	1.94	4.062857143	2.64	1.956666667
185	Sick	3.024444444	5.797142857	3.428333333	3.493333333
186	Sick	3.773333333	6	6	3.723333333
187	Sick	1.581111111	3.561428571	2.786666667	2.45
188	Sick	3.562222222	5.805714286	4.435	2.563333333
189	Sick	1.894444444	4.494285714	4.293333333	3.666666667
190	Sick	2.144444444	2.964285714	3.111666667	2.363333333
191	Sick	2.348888889	4.351428571	5.46	2.19
192	Sick	2.178888889	4.097142857	4.54	1.476666667
193	Sick	2.017777778	4.365714286	2.738333333	3.74
194	Sick	2.641111111	5.362857143	3.801666667	1.796666667
195	Sick	3.093333333	5.524285714	4.533333333	4.086666667
196	Sick	1.487777778	4.54	3.861666667	2.666666667
197	Sick	2.92	4.482857143	4.616666667	2.506666667
198	Sick	2.226666667	4.758571429	3.133333333	3.74
199	Sick	3.555555556	5.907142857	5.101666667	4.086666667
200	Sick	2.687777778	4.854285714	5.08	2.65
201	Sick	2.572222222	4.515714286	3.276666667	3.766666667
202	Sick	2.423333333	4.172857143	3.201666667	2.913333333
203	Sick	1.891111111	4.75	4.078333333	3.84
204	Sick	2.594444444	4.99	4.776666667	3.086666667
205	Sick	2.488888889	5.805714286	3.86	3.42
206	Sick	3.251111111	5.037142857	3.861666667	2.84
207	Sick	1.22	3.694285714	3.206666667	1.986666667
208	Sick	3.103333333	5.222857143	4.515	3.84
209	Sick	1.155555556	2.731428571	2.64	0.883333333
210	Sick	2.312222222	6	4.943333333	3.84
211	Sick	2.87	4.812857143	3.111666667	2.783333333
212	Sick	1.445555556	3.248571429	3.28	1.71
213	Sick	1.872222222	4.477142857	3.406666667	3.493333333
214	Sick	2.3	5.791428571	3.565	3.203333333
215	Sick	2.568888889	5.51	3.993333333	3.84
216	Sick	2.058888889	5.431428571	4.72	4.26
217	Sick	2.933333333	5.597142857	3.563333333	3.376666667
218	Sick	2.126666667	3.672857143	3.326666667	2.956666667
219	Sick	2.411111111	4.747142857	3.273333333	3.13
220	Sick	2	4.108571429	3.83	3.97
221	Sick	2.78	4.804285714	2.635	2.03
222	Sick	2.43	5.225714286	5.585	3.013333333
223	Sick	2.071111111	4.797142857	3.616666667	4.086666667
224	Sick	2.005555556	5.478571429	3.498333333	3.493333333
225	Sick	1.421111111	2.888571429	2.658333333	3.276666667
226	Sick	3.066666667	6	5.781666667	3.55
227	Sick	2.444444444	5.498571429	4.236666667	3.333333333
228	Sick	1.672222222	3.931428571	2.935	3.073333333
229	Sick	1.983333333	4.054285714	3.033333333	1.303333333
230	Sick	2.122222222	3.59	4.176666667	3.303333333
231	Sick	2.481111111	3.447142857	4.303333333	2.29
232	Sick	2.868888889	5.185714286	3.586666667	3.493333333
233	Sick	2.051111111	3.677142857	2.356666667	2.29
234	Sick	0.928888889	3.954285714	2.906666667	0.346666667
235	Sick	2.568888889	5.241428571	4.856666667	3.84
236	Sick	2.081111111	5.438571429	2.866666667	2.406666667
237	Sick	1.667777778	4.682857143	3.69	2.376666667
238	Sick	1.965555556	5.21	3.185	3.056666667
239	Sick	2.594444444	5.324285714	3.193333333	3.086666667
240	Sick	2.643333333	3.535714286	3.406666667	3.13
241	Sick	3.338888889	5.702857143	5.238333333	2.68
242	Sick	3.203333333	5.627142857	5.576666667	3.506666667
243	Sick	1.842222222	3.78	2.61	2
244	Healthy	3.672	5.896142857	5.812666667	3.503
245	Healthy	1.9155	4.982285714	5.634666667	2.950666667
246	Healthy	1.98225	4.944142857	5.028833333	3.330666667
247	Healthy	3.550333333	5.633285714	5.822	2.834666667
248	Healthy	3.814666667	5.106428571	6	3.675333333
249	Healthy	3.991555556	6	5.901666667	4.004
250	Healthy	3.991555556	6	5.901666667	4.004
251	Healthy	2.38	4.517714286	4.319	2.586666667
252	Healthy	3.776	5.822857143	5.767833333	3.963666667
