# Supplementary material for: Optimising outputs from a validated online instrument to measure health-related quality of life (HRQL) in dogs
Source: PLoS One. 2019 Sep 18;14(9):e0221869. doi: 10.1371/journal.pone.0221869 (PMC6750605; doi:10.1371/journal.pone.0221869)
Supplement: S2 File — (CSV) [file pone.0221869.s002.csv]

	Health	EE	HC	AC	CR
1	Sick	3.106666667	5.922857143	4.773333333	2.433333333
2	Sick	3.248888889	5.794285714	5.311666667	3.143333333
3	Healthy	1.868888889	4.961428571	5.598333333	3.1
4	Sick	2.893333333	5.434285714	5.608333333	3.55
5	Sick	3.156666667	5.08	5.803333333	4.26
6	Sick	3.211111111	4.615714286	4.341666667	3.97
7	Sick	4.153333333	6	6	4.26
8	Sick	3.577777778	6	5.668333333	3.97
9	Sick	2.393333333	4.872857143	4.181666667	3.493333333
10	Sick	3.773333333	5.82	5.08	0.866666667
11	Sick	2.596666667	5.282857143	2.693333333	2.116666667
12	Sick	3.8	5.742857143	5.58	3.796666667
13	Sick	3.59	5.234285714	3.841666667	0.81
14	Healthy	4.09	5.895714286	5.733333333	2.94
15	Healthy	3.996666667	6	5.56	3.84
16	Healthy	3.893333333	6	5.36	3.39
17	Healthy	4.153333333	6	6	4.26
18	Healthy	4.093333333	6	5.901666667	2.563333333
19	Healthy	3.738888889	5.895714286	5.706666667	3.55
20	Healthy	3.285555556	5.83	5.361666667	1.246666667
21	Healthy	4.153333333	6	6	3.39
22	Healthy	4.077777778	6	4.916666667	2.216666667
23	Healthy	3.956666667	5.208571429	5.115	2.606666667
24	Healthy	3.582222222	5.898571429	5.893333333	3.723333333
25	Healthy	3.743333333	6	5.853333333	3.723333333
26	Healthy	3.624444444	6	4.59	4.26
27	Healthy	3.053333333	5.715714286	5.626666667	2.303333333
28	Healthy	3.932222222	5.907142857	5.901666667	3.143333333
29	Healthy	4.014444444	5.907142857	6	2.81
30	Healthy	3.932222222	6	5.901666667	3.723333333
31	Healthy	4.153333333	6	6	4.26
32	Healthy	4.153333333	6	6	4.26
33	Healthy	4.066666667	6	6	3.186666667
34	Healthy	4.153333333	6	6	3.723333333
35	Healthy	3.11	5.237142857	5.608333333	1.896666667
36	Healthy	3.606666667	6	5.468333333	3.26
37	Healthy	2.014444444	4.047142857	3.67	3.913333333
38	Healthy	3.331111111	5.907142857	5.705	3.1
39	Healthy	4.153333333	6	6	2.36
40	Healthy	3.041111111	5.218571429	5.181666667	2.723333333
41	Healthy	4.153333333	6	6	2.853333333
42	Healthy	4.153333333	5.391428571	6	4.26
43	Healthy	4.153333333	5.391428571	6	4.26
44	Healthy	4.153333333	6	6	4.26
45	Healthy	3.91	6	6	3.97
46	Healthy	4.153333333	6	5.62	4.26
47	Healthy	4.153333333	6	6	3.39
48	Healthy	3.841111111	6	5.901666667	3.433333333
49	Healthy	4.153333333	6	6	2.36
50	Healthy	3.791111111	5.698571429	5.47	3.22
51	Healthy	3.504444444	5.802857143	5.901666667	3.723333333
52	Healthy	3.434444444	5.154285714	5.813333333	1.693333333
53	Healthy	4.153333333	6	6	2.853333333
54	Healthy	4.153333333	6	5.453333333	1.533333333
55	Healthy	4.153333333	5.907142857	6	1.576666667
56	Healthy	3.776666667	5.922857143	5.901666667	2.896666667
57	Healthy	4.153333333	6	6	4.26
58	Healthy	4.153333333	6	6	4.26
59	Healthy	4.153333333	6	6	2.81
60	Healthy	3.678888889	6	5.901666667	3.723333333
61	Healthy	3.542222222	6	5.705	4.26
62	Healthy	4.153333333	6	4.64	3.433333333
63	Healthy	4.153333333	6	6	4.26
64	Healthy	4.153333333	6	6	4.26
65	Healthy	4.153333333	6	6	4.26
66	Healthy	4.153333333	6	6	3.723333333
67	Healthy	4.093333333	6	5.901666667	3.1
68	Healthy	4.153333333	5.895714286	6	3.97
69	Healthy	4.153333333	6	6	4.26
70	Healthy	4.153333333	6	6	3.723333333
71	Healthy	3.963333333	6	6	3.143333333
72	Healthy	3.876666667	6	6	3.97
73	Healthy	4.077777778	5.898571429	6	3.143333333
74	Healthy	3.056666667	5.284285714	4.145	3.913333333
75	Healthy	3.608888889	6	5.901666667	4.26
76	Healthy	1.988888889	4.404285714	3.775	3.913333333
77	Healthy	3.86	5.521428571	5.893333333	3.723333333
78	Healthy	3.414444444	5.054285714	5.04	2.723333333
79	Healthy	3.921111111	6	5.186666667	3.26
80	Healthy	3.813333333	6	6	3.433333333
81	Healthy	3.948888889	5.895714286	5.901666667	2.316666667
82	Healthy	4.077777778	5.895714286	6	2.65
83	Healthy	4.153333333	6	6	4.26
84	Healthy	3.787777778	5.802857143	5.901666667	2.65
85	Healthy	3.35	5.127142857	5.911666667	2.186666667
86	Healthy	4.065555556	5.391428571	5.36	2.606666667
87	Healthy	3.981111111	5.717142857	5.805	1.403333333
88	Healthy	3.711111111	5.727142857	5.675	3.97
89	Healthy	2.915555556	5.625714286	5.46	3.55
90	Healthy	4.153333333	6	6	4.26
91	Healthy	4.072222222	6	5.911666667	2.186666667
92	Healthy	4.002222222	6	6	3.68
93	Sick	1.888888889	4.35	4.155	2.71
94	Sick	2.463333333	5.042857143	3.43	3.913333333
95	Sick	0.336666667	2.648333333	3.133333333	1.45
96	Sick	2.784444444	5.281428571	5.381666667	3.273333333
97	Sick	4.077777778	6	6	4.26
98	Sick	2.761111111	4.538571429	4.431666667	2.826666667
99	Sick	4.153333333	5.895714286	6	4.26
100	Sick	1.515555556	4.717142857	4.466666667	2.29
101	Sick	4.065555556	5.715714286	5.685	4.086666667
102	Sick	0.987777778	3.554285714	4.648333333	2.463333333
103	Sick	0.646666667	2.678571429	3.366666667	0.87
104	Sick	1.947777778	4.21	4.881666667	3.346666667
105	Sick	3.525555556	6	5.306666667	3.623333333
106	Sick	2.463333333	4.854285714	4.008333333	2.13
107	Sick	3.446666667	6	5.586666667	1.94
108	Sick	2.724444444	5.727142857	4.23	3.55
109	Sick	2.288888889	5.338571429	3.76	2.666666667
110	Sick	3.143333333	4.917142857	5.196666667	1.723333333
111	Sick	1.562222222	4.03	4.15	3
112	Sick	1.956666667	5.144285714	3.343333333	1.84
113	Sick	1.511111111	4.887142857	2.556666667	3.276666667
114	Sick	2.2	5.307142857	3.603333333	2.956666667
115	Sick	1.843333333	5.712857143	4.571666667	3.493333333
116	Sick	3.133333333	5.591428571	2.838333333	2.74
117	Sick	1.865555556	4.192857143	2.941666667	2.753333333
118	Sick	2.075555556	5.045714286	4.27	2.173333333
119	Sick	1.234444444	4.14	3.818333333	3.246666667
120	Sick	3.185555556	5.53	4.826666667	4.086666667
121	Sick	2.932222222	5.635714286	3.526666667	2.753333333
122	Healthy	3.580444444	6	5.812666667	3.255
123	Healthy	3.94025	6	6	3.963666667
124	Healthy	3.738111111	6	6	3.963666667
125	Healthy	3.250444444	4.997714286	5.812666667	3.791333333
126	Healthy	2.443444444	5.653428571	5.438	3.198666667
127	Healthy	3.254333333	6	5.656833333	3.963666667
128	Healthy	3.475444444	6	5.6175	3.330666667
129	Healthy	4.051333333	6	6	4.252
130	Healthy	3.137222222	5.254714286	5.327833333	2.409333333
131	Healthy	3.926888889	5.299285714	5.901666667	4.252
132	Healthy	3.318111111	5.913428571	5.714333333	3.007
133	Healthy	3.044777778	5.815714286	5.775666667	3.715666667
134	Healthy	3.826222222	6	5.911	3.543333333
135	Healthy	3.660777778	6	5.901666667	3.963666667
136	Healthy	3.299111111	6	6	3.219666667
137	Healthy	3.465	5.821285714	5.482166667	3.543333333
138	Healthy	3.900333333	6	6	4.252
139	Healthy	3.826222222	5.697	5.911	1.894
140	Healthy	4.148	6	6	3.963666667
141	Healthy	3.300888889	5.729142857	5.705	3.783
142	Healthy	3.456666667	5.512714286	5.812666667	2.966666667
143	Healthy	3.650222222	5.356857143	5.6175	3.330666667
144	Healthy	4.008888889	6	5.911	3.543333333
145	Healthy	4.148	6	6	2.562333333
146	Healthy	3.585428571	6	5.466	2.232
147	Healthy	4.148	6	6	4.252
148	Healthy	4.148	6	6	4.252
149	Healthy	3.435888889	6	6	4.252
150	Healthy	4.072666667	5.198142857	6	2.891
151	Healthy	3.988	6	6	4.252
152	Healthy	4.088222222	6	5.901666667	3.387
153	Healthy	3.447222222	6	6	4.252
154	Healthy	3.926888889	6	5.022666667	3.963666667
155	Healthy	2.945555556	5.821285714	5.517666667	4.079666667
156	Healthy	3.814666667	6	6	3.098666667
157	Healthy	3.803666667	6	6	3.756
158	Healthy	3.322444444	5.642571429	5.901666667	3.715666667
159	Healthy	3.971333333	5.913428571	5.596333333	3.371
160	Healthy	4.148	6	6	4.252
161	Healthy	4.148	6	6	3.963666667
162	Healthy	4.148	6	5.893833333	2.810333333
163	Healthy	3.823888889	6	5.901666667	3.427333333
164	Healthy	3.89	6	6	4.252
165	Healthy	3.873111111	5.480571429	5.039333333	3.907333333
166	Healthy	4.148	6	6	4.252
167	Healthy	4.148	5.391428571	6	4.252
168	Healthy	3.122888889	6	5.119	3.427333333
169	Healthy	2.7	5.729142857	5.7915	3.543333333
170	Healthy	2.972444444	5.898571429	5.588333333	4.079666667
