# Supplementary material for: Optimising outputs from a validated online instrument to measure health-related quality of life (HRQL) in dogs
Source: PLoS One. 2019 Sep 18;14(9):e0221869. doi: 10.1371/journal.pone.0221869 (PMC6750605; doi:10.1371/journal.pone.0221869)
Supplement: S3 File — (CSV) [file pone.0221869.s003.csv]

	Change in Health (NC = No Change, B = Better)	EE.1	EE.2	HC.1	HC.2	AC.1	AC.2	CR.1	CR.2
1	B	1.184666667	2.552	3.748285714	5.249428571	4.751666667	5.089	2.050333333	2.875
2	B	3.311777778	3.300222222	6	5.924285714	5.803333333	5.189833333	4.252	4.079666667
3	B	2.838888889	3.680111111	5.541714286	6	5.7065	5.755166667	3.831666667	4.252
4	B	2.420666667	2.884666667	4.989142857	5.704	5.032833333	4.945	4.079666667	4.079666667
5	B	2.394444444	3.770444444	5.410714286	5.913428571	2.581166667	5.158666667	1.072666667	4.252
6	B	3.505444444	3.720222222	6	6	4.384	5.266333333	3.831666667	3.831666667
7	B	1.482888889	2.362888889	4.268285714	4.631142857	4.243166667	4.499666667	1.913333333	2.794333333
8	B	2.421333333	3.932888889	3.123285714	5.792285714	2.524333333	5.686666667	2.277333333	2.142
9	B	2.261111111	3.048222222	4.446428571	5.444	3.266333333	4.268833333	2.950666667	3.239
10	B	4.148	3.940444444	6	5.913428571	6	6	4.252	3.715666667
11	B	4.002888889	4.020444444	5.895428571	6	6	5.363	4.252	4.252
12	B	3.543555556	4.148	5.299285714	6	5.901666667	6	4.252	3.963666667
13	B	2.944888889	4.088222222	5.524428571	6	4.334833333	5.7065	1.958666667	3.831666667
14	B	3.398444444	4.088222222	6	6	5.901666667	5.901666667	4.252	4.252
15	B	3.845555556	3.910222222	6	6	4.690333333	5.1885	3.791333333	3.791333333
16	B	4.148	4.148	6	6	6	6	3.387	3.387
17	B	3.442333333	3.171888889	6	6	5.488666667	5.104166667	2.39	3.791333333
18	B	1.325444444	2.047444444	3.646285714	4.652571429	2.808	4.8935	2.449666667	3.214666667
19	B	1.454222222	3.173777778	4.252857143	5.541714286	4.560333333	5.7065	2.778333333	2.966666667
20	B	2.886444444	3.770444444	6	6	5.4115	5.803333333	4.079666667	4.252
21	B	1.980555556	2.585111111	4.108	5.439285714	3.053333333	4.788	1.301333333	4.079666667
22	B	1.922666667	2.900111111	3.748285714	4.685285714	2.381166667	3.787	2.282333333	2.834666667
23	B	3.538111111	4.148	5.736285714	6	6	6	2.274	4.252
24	B	3.625333333	4.072666667	5.692571429	5.895428571	4.095333333	4.613333333	0.977666667	2.794333333
25	B	2.735222222	3.138666667	5.215	6	3.599	5.352833333	3.487	2.298333333
26	B	2.403777778	3.511555556	5.361428571	5.735285714	4.029833333	4.507	3.907333333	3.831666667
27	B	3.302777778	3.295444444	5.821285714	6	4.199333333	5.097166667	3.543333333	4.252
28	B	1.762	2.736222222	4.433	5.541714286	2.758333333	3.6795	3.735	3.735
29	B	2.049888889	2.339777778	4.166857143	4.712714286	4.5525	4.718833333	1.473666667	2.050333333
30	B	2.533555556	2.681555556	4.579285714	5.388142857	3.900666667	4.158666667	3.907333333	2.201666667
31	B	2.694555556	2.784888889	5.180571429	5.359285714	3.9955	4.333333333	4.079666667	3.619
32	B	1.415	2.705888889	4.593142857	5.924285714	4.582166667	5.803333333	3.831666667	4.252
33	B	1.162555556	2.633666667	3.573285714	5.599428571	3.166333333	4.337333333	2.646333333	3.831666667
34	B	2.900888889	3.052777778	5.806428571	6	5.301333333	5.527	2.834666667	2.834666667
35	B	2.647444444	2.788	5.028857143	5.532571429	3.915833333	4.630333333	2.87	2.794333333
36	B	3.968666667	3.926888889	6	6	5.2655	5.901666667	4.252	4.252
37	B	2.857111111	3.112222222	5.659	6	4.384166667	4.159833333	3.659333333	3.659333333
38	B	3.045222222	3.186666667	4.550428571	5.437857143	4.628333333	5.119333333	2.506	1.514
39	B	2.861888889	2.585444444	6	5.815714286	5.095333333	5.41	3.007	4.252
40	B	2.372666667	2.792444444	5.228	5.037571429	4.696333333	4.409333333	3.371	2.374
41	B	1.606111111	2.223111111	3.828	4.829	2.349166667	3.520166667	3.411333333	3.831666667
42	B	2.684777778	2.969888889	4.873714286	5.425428571	5.088	5.3045	2.643	3.387
43	B	1.741333333	2.828444444	4.201714286	4.756571429	3.842	4.582166667	3.963666667	3.543333333
44	B	2.696444444	3.678333333	5.265571429	6	4.865833333	5.782166667	3.831666667	4.252
45	B	1.824888889	2.468888889	3.672714286	4.296571429	2.848833333	4.2575	3.198666667	3.371
46	B	1.686888889	3.242777778	4.879285714	5.734714286	3.633833333	4.6005	4.079666667	4.079666667
47	B	2.045111111	2.457444444	4.502714286	4.978857143	3.395166667	3.871166667	3.239	3.831666667
48	B	2.600444444	3.807888889	4.418714286	5.896142857	5.466	6	2.185666667	4.004
49	B	3.187555556	3.243333333	5.821285714	5.913428571	4.580666667	4.651333333	4.079666667	4.079666667
50	B	3.103666667	3.97	5.687	6	4.266666667	6	3.295333333	4.252
51	B	2.692222222	3.315777778	5.529857143	6	4.248333333	5.4595	3.330666667	3.219666667
52	B	1.714222222	2.134	3.833	4.473	2.633833333	4.315666667	1.994	2.414333333
53	B	3.408444444	3.633888889	5.361571429	5.913428571	4.093833333	5.482166667	2.678333333	3.543333333
54	B	1.039	2.734444444	2.976285714	4.280857143	2.682	4.130833333	3.274333333	3.123
55	B	2.420666667	3.167666667	4.210571429	5.246714286	3.221	4.517333333	2.910333333	2.834666667
56	B	2.609666667	3.261333333	5.806428571	6	3.876833333	4.941666667	3.411333333	3.543333333
57	B	1.970777778	2.296666667	4.821	5.510285714	3.756166667	4.119	1.953666667	2.126
58	B	2.009333333	1.802888889	4.591	5.441857143	3.578833333	3.858166667	3.543333333	3.791333333
59	B	0.840222222	3.273111111	3.735	5.083428571	3.225	4.718	1.989	3.007
60	B	3.456666667	3.677111111	5.437857143	6	5.461	5.812666667	3.543333333	3.543333333
61	B	1.810666667	1.904333333	4.115428571	4.518142857	2.6615	4.230666667	1.953666667	2.910333333
62	B	2.673555556	3.149666667	6	6	4.008333333	3.918333333	4.252	4.079666667
63	B	1.580555556	1.946777778	4.743571429	5.040571429	2.805833333	3.484166667	2.206666667	2.01
64	B	2.718888889	3.545	5.027285714	5.907857143	4.7895	5.362666667	3.082666667	2.678333333
65	B	2.679555556	3.743	5.244285714	5.896142857	5.587	5.901666667	3.007	3.715666667
66	B	1.666888889	3.085444444	4.434	5.142142857	3.075166667	4.650666667	2.662333333	3.543333333
67	B	2.611	3.175	4.861	4.722285714	3.132	4.853333333	2.778333333	3.371
68	NC	3.456666667	4.020444444	5.512714286	6	5.812666667	6	2.966666667	3.139
69	NC	4.148	4.148	6	6	6	6	4.252	4.252
70	NC	3.318111111	2.894142857	5.913428571	5.8536	5.714333333	5.714333333	3.007	2.966666667
71	NC	3.650222222	3.912222222	5.356857143	5.479285714	5.6175	5.678833333	3.330666667	3.543333333
72	NC	2.016111111	1.930666667	4.061142857	4.560428571	3.675	3.950833333	3.907333333	4.079666667
73	NC	3.465	3.133777778	5.821285714	5.541142857	5.482166667	5.336333333	3.543333333	3.255
74	NC	3.251888889	3.551777778	5.427	5.896142857	5.7065	5.468833333	3.543333333	3.255
75	NC	4.051333333	4.148	6	6	6	6	4.252	4.252
76	NC	3.772	4.148	5.924285714	6	5.901666667	6	2.891	2.643
77	NC	3.782444444	3.887888889	5.343285714	5.913428571	5.715833333	6	2.834666667	3.427333333
78	NC	3.673333333	3.580444444	6	5.907857143	5.901666667	5.370833333	3.715666667	3.715666667
79	NC	3.254333333	3.219555556	6	6	5.656833333	5.237333333	3.963666667	3.007
80	NC	3.475444444	3.711222222	6	6	5.6175	5.812666667	3.330666667	3.255
81	NC	4.148	4.148	6	6	6	6	3.675333333	3.675333333
82	NC	3.300888889	3.378375	5.729142857	6	5.705	5.803333333	3.783	3.783
83	NC	4.148	4.148	6	6	6	5.911	3.963666667	3.791333333
84	NC	2.655888889	2.890333333	4.854571429	5.913428571	5.393166667	5.803333333	2.217666667	3.963666667
85	NC	4.148	4.148	6	6	6	5.466	2.354666667	1.072666667
86	NC	3.037222222	3.037222222	5.221142857	5.221142857	5.1835	5.1835	2.718666667	2.718666667
87	NC	3.900333333	3.823444444	6	6	6	5.901666667	4.252	4.004
88	NC	4.148	4.148	6	6	6	6	4.252	4.252
89	NC	3.250444444	3.23325	4.997714286	5.284285714	5.812666667	5.723666667	3.791333333	3.659333333
90	NC	4.088222222	3.991555556	6	6	5.901666667	5.901666667	3.098666667	2.810333333
91	NC	4.148	4.148	6	6	6	6	2.354666667	2.643
92	NC	4.148	4.148	6	6	6	6	4.252	4.252
93	NC	3.555111111	3.766444444	5.907857143	6	5.678833333	5.812666667	3.295333333	3.543333333
94	NC	4.148	4.148	6	6	6	6	4.252	4.252
95	NC	3.044777778	3.483777778	5.815714286	5.907857143	5.775666667	5.901666667	3.715666667	4.252
96	NC	3.208111111	3.520666667	4.621428571	5.688428571	4.345666667	5.153	3.963666667	3.963666667
97	NC	4.148	4.148	6	6	6	6	2.562333333	2.562333333
98	NC	4.006888889	3.947111111	6	6	5.812666667	5.803333333	3.543333333	3.715666667
99	NC	3.768111111	3.829666667	5.822857143	5.822857143	4.789333333	5.286833333	2.39	3.543333333
100	NC	3.580444444	3.580444444	6	6	5.812666667	5.812666667	3.255	3.543333333
101	NC	3.826222222	3.986666667	5.697	6	5.911	6	1.894	3.387
102	NC	4.148	4.148	6	6	6	6	2.850666667	3.098666667
103	NC	4.148	4.148	6	6	5.455	6	1.53	2.522
104	NC	3.299111111	3.726555556	6	5.613571429	6	6	3.219666667	3.715666667
105	NC	3.414888889	3.716444444	5.897571429	5.896142857	5.775666667	6	3.675333333	3.467666667
106	NC	3.738111111	3.49125	6	6	6	5.367666667	3.963666667	2.929666667
107	NC	4.148	4.148	5.589428571	6	6	6	2.026	3.139
108	NC	3.432777778	3.829666667	5.160285714	5.898571429	5.812666667	6	1.686333333	2.395
109	NC	3.585428571	4.148	6	6	5.466	6	2.232	4.252
110	NC	3.613333333	3.613555556	5.924285714	6	5.812666667	5.714333333	3.503	2.966666667
111	NC	4.148	4.148	6	6	6	6	4.252	4.252
112	NC	3.883333333	3.943111111	5.299285714	6	5.803333333	5.901666667	3.715666667	3.427333333
113	NC	4.084222222	4.148	6	6	5.621333333	5.874	4.252	4.252
114	NC	3.841444444	3.680111111	6	6	5.901666667	5.901666667	3.715666667	4.252
115	NC	4.084222222	3.880666667	6	6	6	5.901666667	3.675333333	3.387
116	NC	3.826222222	4.072666667	6	6	5.911	5.911	3.543333333	3.255
117	NC	4.008888889	3.332888889	6	4.663714286	5.911	5.1885	3.543333333	2.966666667
118	NC	3.926888889	3.896	5.299285714	5.898571429	5.901666667	5.476833333	4.252	3.907333333
119	NC	4.148	4.148	6	6	6	6	4.252	4.252
120	NC	2.443444444	3.436666667	5.653428571	5.719857143	5.438	5.812666667	3.198666667	2.470666667
121	NC	4.148	2.149333333	6	4.914571429	6	4.528833333	2.810333333	3.198666667
122	NC	4.148	4.148	6	6	6	6	3.715666667	3.963666667
123	NC	3.684111111	3.571555556	6	6	5.451666667	5.705	3.139	2.850666667
124	NC	3.153555556	3.236444444	5.086	5.141142857	5.803333333	4.842166667	4.252	3.659333333
125	NC	4.148	4.148	6	6	6	6	3.139	4.252
126	NC	3.94025	4.5264	6	6	6	6	3.963666667	3.281
127	NC	3.904555556	4.066666667	6	5.796142857	6	5.237	3.963666667	3.715666667
128	NC	3.680111111	3.439888889	6	5.621428571	5.901666667	5.911	3.963666667	3.543333333
129	NC	2.357444444	2.079111111	4.9	3.351714286	4.282666667	3.543166667	3.503	1.245
130	NC	4.148	4.148	6	6	6	6	4.252	4.252
131	NC	3.660777778	3.580777778	6	5.815714286	5.901666667	5.901666667	3.963666667	4.252
132	NC	3.536	3.138888889	6	5.815714286	5.705	5.705	4.252	4.252
133	NC	4.084222222	4.084222222	5.896142857	6	5.734	6	2.931333333	3.387
134	NC	3.137222222	2.397888889	5.254714286	4.751142857	5.327833333	5.594833333	2.409333333	2.511
135	NC	4.148	3.987555556	6	6	6	6	4.252	4.252
136	NC	4.148	4.148	6	6	6	6	4.252	4.252
137	NC	3.779111111	3.97	5.907857143	6	6	6	4.252	4.252
138	NC	3.635	3.153666667	5.924285714	5.821285714	5.901666667	5.901666667	4.252	4.252
139	NC	3.765333333	4.148	6	6	6	6	4.252	4.252
140	NC	3.416777778	3.712	4.987714286	6	6	6	3.387	4.252
141	NC	4.088222222	4.148	6	6	5.901666667	6	4.004	3.715666667
142	NC	3.888666667	3.987555556	6	5.391428571	5.466	6	2.641333333	3.387
143	NC	3.875333333	3.733333333	5.376857143	6	6	6	4.252	2.764
144	NC	4.148	4.148	6	6	5.363	6	4.252	4.252
145	NC	3.516666667	3.655555556	5.907857143	5.626142857	5.901666667	6	3.179333333	3.427333333
146	NC	4.061666667	3.887888889	6	6	6	6	3.139	3.715666667
147	NC	4.088222222	4.148	6	6	5.901666667	6	3.098666667	3.675333333
148	NC	3.325111111	3.532	5.907857143	5.819714286	5.705	5.901666667	3.098666667	2.850666667
149	NC	3.889666667	3.825222222	6	6	6	5.901666667	3.427333333	3.715666667
150	NC	3.250555556	2.648333333	5.808857143	5.036714286	4.836833333	4.895666667	3.831666667	3.371
151	NC	3.744555556	3.903222222	5.794714286	5.898571429	6	6	3.427333333	3.179333333
152	NC	3.602	3.846555556	6	6	5.468833333	5.775666667	3.255	3.715666667
153	NC	3.991555556	3.628	6	5.821285714	5.901666667	5.41	4.004	3.675333333
154	NC	2.055444444	3.023444444	5.464428571	5.730714286	4.729166667	4.508833333	4.252	4.252
155	NC	3.572222222	3.513333333	6	6	5.6695	5.588333333	3.963666667	2.966666667
156	NC	3.350333333	3.507	5.492428571	5.700142857	5.461666667	5.550666667	2.142	2.274
157	NC	2.712888889	2.728444444	5.924285714	5.260571429	5.697166667	4.207833333	4.004	4.079666667
158	NC	3.856222222	3.971333333	5.491428571	6	5.901666667	6	4.252	4.252
159	NC	2.943555556	2.061666667	5.644142857	4.560285714	5.5805	4.0695	3.503	2.950666667
160	NC	1.627888889	1.795888889	3.833571429	3.607857143	2.398333333	2.172666667	0.668333333	0.708666667
161	NC	3.550333333	3.251888889	5.633285714	5.360571429	5.822	5.911	2.834666667	2.470666667
162	NC	2.978222222	3.139111111	5.439714286	5.502	4.948333333	4.965666667	3.082666667	3.255
163	NC	1.951333333	1.735111111	5.471571429	4.339571429	2.887166667	2.719666667	2.409333333	1.285333333
164	NC	3.233777778	3.532222222	5.907857143	6	5.579	5.803333333	4.252	3.467666667
165	NC	3.119	3.368333333	5.442142857	5.316428571	3.648333333	3.825166667	3.619	3.619
166	NC	2.703666667	2.592888889	5.258571429	4.521714286	4.877	3.789333333	3.715666667	1.953666667
167	NC	2.903222222	3.044222222	5.626714286	5.556	4.041833333	3.782	2.333666667	2.910333333
168	NC	3.295	2.829777778	5.512	4.684571429	5.272333333	5.026833333	3.082666667	2.834666667
169	NC	2.224	1.665111111	3.532142857	4.572142857	4.317166667	4.543166667	2.282333333	3.295333333
170	NC	3.976	4.148	6	6	5.685333333	5.559333333	3.831666667	3.543333333
171	NC	1.762777778	1.285111111	4.543142857	4.813857143	4.303	4.331833333	3.659333333	4.079666667
172	NC	3.456666667	3.516666667	5.822857143	5.907857143	5.629166667	5.061833333	3.963666667	4.079666667
173	NC	1.745222222	2.102	5.48	5.134285714	3.516	3.122666667	3.487	3.735
174	NC	3.991555556	3.628	6	5.821285714	5.901666667	5.41	4.004	3.179333333
175	NC	3.048777778	2.952111111	5.087714286	5.699428571	5.462333333	4.748166667	3.007	2.317666667
176	NC	3.315555556	3.253333333	5.832142857	5.907857143	4.838166667	3.955166667	2.430333333	3.543333333
177	NC	2.061777778	3.253333333	5.090285714	5.213857143	3.215	4.342666667	0.881	1.549333333
178	NC	3.814666667	3.89	5.106428571	6	6	6	3.675333333	3.963666667
179	NC	3.863111111	4.084222222	6	6	5.5805	5.7275	3.831666667	4.252
180	NC	3.119333333	2.788444444	5.055714286	3.793285714	3.8775	3.925666667	2.834666667	3.082666667
181	NC	2.256222222	2.299777778	5.245428571	5.264	2.354666667	2.641	2.854	2.738
182	NC	2.612222222	3.409444444	4.547	5.043714286	3.953333333	5.1025	3.371	3.791333333
183	NC	1.483888889	1.975777778	4.576571429	4.412142857	3.872833333	3.756166667	2.662333333	2.49
184	NC	1.878666667	2.024777778	4.692857143	4.931857143	3.0165	4.119	3.239	2.702666667
185	NC	1.647333333	1.464111111	5.458571429	4.156857143	3.2565	2.847333333	3.735	3.907333333
186	NC	2.589333333	2.934	5.342571429	4.835428571	3.211666667	3.279	3.082666667	2.950666667
187	NC	3.903222222	4.059888889	5.924285714	5.896142857	5.911	6	1.646	1.818333333
188	NC	1.867	1.950444444	3.661	3.823571429	4.1915	3.630166667	3.295333333	1.953666667
189	NC	1.539555556	1.238888889	4.706142857	3.662714286	3.708666667	3.807	2.374	2.414333333
190	NC	2.638888889	2.775888889	5.426571429	4.763571429	3.8175	3.543666667	1.797333333	1.301333333
191	NC	2.947111111	2.627666667	4.669142857	4.963428571	3.1595	2.858166667	3.735	3.562666667
192	NC	3.885	3.885	6	6	6	6	4.252	4.252
193	NC	2.224333333	2.705111111	4.793285714	5.04	3.150333333	3.933666667	3.735	3.562666667
194	NC	2.157555556	2.558666667	4.218285714	4.704714286	4.051666667	4.415166667	3.371	3.543333333
195	NC	1.870111111	2.947333333	3.726714286	4.972571429	3.346333333	4.103166667	2.950666667	3.371
196	NC	3.772666667	4.148	5.52	6	6	6	4.252	4.252
197	NC	3.018333333	3.598444444	5.826857143	6	3.445333333	4.459833333	3.487	4.079666667
198	NC	2.439777778	2.055222222	4.549428571	4.312571429	3.292	2.759833333	3.756	2.818666667
199	NC	2.689555556	3.458666667	5.556	5.642571429	4.004	4.6895	3.831666667	4.252
200	NC	0.899444444	1.487888889	2.816428571	2.948142857	2.6615	2.6615	0.881	1.705666667
201	NC	1.98225	2.258888889	4.944142857	4.963285714	5.028833333	5.237333333	3.330666667	3.583666667
202	NC	2.124888889	1.590222222	4.135857143	3.529285714	3.150166667	3.003166667	3.411333333	2.662333333
203	NC	3.331333333	3.042222222	5.907857143	5.145142857	4.962666667	3.3365	4.252	3.562666667
204	NC	1.506111111	1.656555556	4.771285714	4.151428571	4.091833333	4.098333333	3.831666667	4.079666667
205	NC	2.768555556	2.203444444	5.246714286	4.551142857	4.34	4.090666667	2.678333333	2.085666667
206	NC	1.832777778	1.930666667	5.256857143	5.236714286	3.202333333	2.877833333	3.047333333	3.446666667
207	NC	1.9155	1.869	4.982285714	4.705285714	5.634666667	5.714333333	2.950666667	3.214666667
208	NC	3.706444444	3.609111111	5.727571429	5.907857143	4.564333333	4.0905	3.791333333	3.907333333
209	NC	2.489111111	2.753555556	5.349142857	5.424857143	5.227333333	5.598833333	4.252	4.252
210	NC	2.650888889	2.214666667	4.841714286	3.869571429	2.6575	3.109333333	2.029333333	1.053333333
211	NC	1.547888889	1.451	3.467285714	3.697	2.0915	2.466333333	2.474	2.606
212	NC	3.880666667	3.944444444	6	6	5.482666667	5.629166667	4.252	4.252
